# Supplementary material for: Transplanting FVIII/ET3-secreting cells in fetal sheep increases FVIII levels long-term without inducing immunity or toxicity
Source: Nat Commun. 2023 Jul 14;14:4206. doi: 10.1038/s41467-023-39986-1 (PMC10349136; doi:10.1038/s41467-023-39986-1)
Supplement: Supplementary file 4 — Source Data File [file 41467_2023_39986_MOESM4_ESM.xlsx]

## Sheet: Figure 1 
Figure 1a
Animal #	17010	17011	17013	17019	17020	17021	18007	18009	19001	19006	19007	19008	19011
	42	83.09	36	68	59	62.06	59	93	67.5	70.06	68.01	84.75	105.68
	30	72.3	90	49	25	85.67	5	16.3	38.6	121.52	154.23	105.6	99.27
	60	100.1	35.1	1.4	0	0	19.8	0	1.27	93.15	18.58	110.02	18.58
	0	117.1	140	0.5	0	49.04	0	83		59.9	35.7	106.6	11.98
	50	30.7	16	14.4	47	38.52				81.47	60.75	96.7
	22.7	195	15.5
Figure 1b
Animal #
Months	17010	17011	17013	17019	17020	17021	18007	18009	19001	19006	19007	19008	19011
0	5.7	5.9	4.5	3.7	4.12	2.2	5.2	1.81		2.72	2.9	3.63	4.13
1	27.2	21.77	16.7				11.33
2	41.7	34	22.67	19.068	18.16	15.436	17.23		30.839
3				29.964	28.148	22.7		30.872		22.6757	20.4082	31.746	27.2109
4	47.6	34	24.516	36.32	33.596	27.24	36.28	33.596	40.8163
5			29.964	38.136	35.866	29.964	36.32	42.676
6	54.43	45.35	31.78	41.768	40.86	31.78	40.86	51.756	44.4444
7	56.75	45.4	29.964	47.67	40.86	35.412	45.4	54.48
8	60.836	48.124	32.234	49.94	40.86	36.32	51.756	65.376	52.6077	43.0839	40.8163	50.3401	40.8163
9	62.652	49.94	35.412	59.02	53.572	45.4	59.02
10	67.646	49.94	40.86	56.296	49.94	40.86	64.468
11	71.732	50.848	41.768	60.836	51.756	48.124			49.8866	59	49	68
12	72.64	49.486	48.124			53.572
13	83.536	59.02	52.664	65.376	56.296	57.204
15	88.53	59.02	58.112	72.64	63.56	63.56		85
16	85.352	68.1	62.652	78.088	69.008	64.468			74.8299				62
18	83.99	70.824	68.1	78.996	68.1	63.56
20		70.824	72.64	87.168	76.272	69.916
21	84.444	71.732	74.456										70
23	94.432	72.64	79.904
25	98.064	74.456						97.5
27	97.0521	79.8186				79.37	77.1
29	107.936	86.1678							95
33
36	123.36	95.24	95	124.72	99.8	79.37	73	98	99				77
Figure 1 c
Animal #	17010	17011	17013	17019	17020	17021	18007	18009	19001	19011
	6.5	41.6	0	80	10	62.06	0.8	7.89	22.46	34.22
	4.8	23	37	81	73	61.25	0	13.7	87	59.56
	0	0	16	47.8	22.1	139.23	0	19.9	38.5
	78	24.9	127	6	0	287.34			17.8
			42.4	37.9	60.3	246.15			92.74
						349.8			35.31
Figure 1d
Animal #	17010	17011	17013	17019	17020	17021	19001	19011
	19.8	10.4	0	1.9	11.82	167.58	112.64	73.18
	19.47	15.6	19.5	66.22	33.63	69.81	20.73	28.98
	22.3	0.6	10.39	68	68	178.2
	0	0			89.6	52.01
	39.9	0
	50	6.09
	133.9
Figure 1e
	Animal #	17010	17011	17013	17019	17020	17021	18007	18009	19006	19007	19008	19011
		12887450	4346205	7139060	1902284	2188969	10436930	5057913	3180290	5868022	8033042	1605815	1173126

## Sheet: Figure 2
Figure 2 a
	17010			17011			17013			17019			17020			17021			18007			18009			19001			19006			19007			19008			19011
	0.423433	0.3908	0.203033	0.311233	0.2055	0.236133	0.388333	0.4671	0.339733	0.381233	0.4044	0.367633	0.273433	0.2113	0.194133	0.430488	0.401466	0.463118	0.241433	0.1785	0.145433	0.163133	0.1296	0.100233	0.330572	0.319872	0.2476	0.301572	0.302872	0.2144	0.304072	0.309472	0.2437	0.319272	0.318372	0.2357	0.386672	0.328972	0.2961
	0.289933	0.1857	0.088133	0.262233	0.1105	0.101533	0.470433	0.1996	0.170133	0.320833	0.2029	0.157033	0.211733	0.1543	0.092233	0.282393	0.258634	0.362239	0.121733	0.0804	0.066233	0.101433	0.0506	0.037533	0.308172	0.328772	0.2165	0.281372	0.306272	0.1866	0.312272	0.293672	0.1854	0.286372	0.307872	0.2102	0.287072	0.310572	0.2319
	0.108533	0.0751	0.038033	0.098233	0.0414	0.030233	0.217033	0.1149	0.060533	0.136633	0.0691	0.055533	0.073933	0.0409	0.028433	0.148919	0.134992	0.239565	0.041233	0.0302	0.023133	0.038633	0.0175	0.009533	0.283972	0.293172	0.1669	0.281572	0.297172	0.1695	0.293972	0.276272	0.1671	0.291072	0.301372	0.1906	0.284072	0.297772	0.2024
	0.018133	0.02	0.006433	0.015233	0.0185	0.006233	0.050533	0.0329	0.021133	0.031533	0.0325	0.009833	0.017733	0.0159	0.011733	0.073547	0.068867	0.14447	0.013633	0.0111	0.003433	0.004933	0.004	0.009233	0.369472	0.356672	0.1504	0.363972	0.340072	0.1818	0.379872	0.385072	0.1208	0.476672	0.353772	0.1537	0.475672	0.368672	0.2713
Figure 2 b
1:20	17010			17011			17013			17019			17020			17021			18007			18009			19001			19006			19008			19011			Positive Control
1:70	0.3502	0.5637	0.484167	0	0.1939	0.067167	0.0314	0.263	0.118367	0.0753	0.1906	0.118267	0	0.1341	0.123367	0	0.1285	0.047067	0.083767	0	0.026	0.133867	0.0535	0.3141	0.2508	0.348988	0.177771	0.2318	0.298844	0.179236	0.346	0.421153	0.292065	0.270973	0.184773	0.142528	1.1499	1.5421	1.57557
1: 245	0.1648	0.2293	0.111267	0	0.0662	0	0	0.0763	0	0	0.0622	0	0	0.0487	0	0	0.0455	0	0	0	0	0	0	0	0.2075	0.268862	0.146937	0.1924	0.183773	0.150124	0.2768	0.240327	0.195342	0.184725	0.160815	0.172769	0.5138	0.7732	0.662767
1:857	0	0.0879	0	0	0.0285	0	0	0.0411	0	0	0.0423	0	0	0.0235	0	0	0.02	0	0	0	0	0	0.0008	0	0.1445	0.202176	0.119289	0.1549	0.4714	0.130486	0.184	0.212308	0.144353	0.166252	0.142115	0.174335	0.2003	0.3759	0.191067
	0	0.0393	0	0	0.0073	0	0	0.0088	0	0	0	0	0	0.0009	0	0	0	0	0	0	0	0	0	0	0.1213	0.624415	0.113346	0.128	0.112332	0.112055	0.1368	0.11016	0.115414	0.175359	0.128208	0.14783	0.239	0.2101	0.054367
Figure 2 c
	17010			17011			17013			17019			17020			17021			18007			18009			19001			19006			19008			19011			Positive Control
1:20	0.3502	0.5637	0.484167	0	0.1939	0.067167	0.0314	0.263	0.118367	0.0753	0.1906	0.118267	0	0.1341	0.123367	0	0.1285	0.047067	0.083767	0	0.026	0.133867	0.0535	0.3141	0.2508	0.348988	0.177771	0.2318	0.298844	0.179236	0.346	0.421153	0.292065	0.270973	0.184773	0.142528	1.1499	1.5421	1.57557
1:70	0.1648	0.2293	0.111267	0	0.0662	0	0	0.0763	0	0	0.0622	0	0	0.0487	0	0	0.0455	0	0	0	0	0	0	0	0.2075	0.268862	0.146937	0.1924	0.183773	0.150124	0.2768	0.240327	0.195342	0.184725	0.160815	0.172769	0.5138	0.7732	0.662767
1: 245	0	0.0879	0	0	0.0285	0	0	0.0411	0	0	0.0423	0	0	0.0235	0	0	0.02	0	0	0	0	0	0.0008	0	0.1445	0.202176	0.119289	0.1549	0.4714	0.130486	0.184	0.212308	0.144353	0.166252	0.142115	0.174335	0.2003	0.3759	0.191067
1:857	0	0.0393	0	0	0.0073	0	0	0.0088	0	0	0	0	0	0.0009	0	0	0	0	0	0	0	0	0	0	0.1213	0.624415	0.113346	0.128	0.112332	0.112055	0.1368	0.11016	0.115414	0.175359	0.128208	0.14783	0.239	0.2101	0.054367
Figure 2 d
	4 Months			8 Months			18 Months			20 Months			24 Months			Positive Control
1:20	0.198567	0.2053	0.1478	0.1721	0.2922	0.207767	0.3502	0.5637	0.484167	0.442567	0.2794	0.1538	0.220767	0.1087	0.1028	1.9578	1.5364	1.7723
1:70	-0.01663	0.0312	0.1148	-0.098	0.1219	-0.03273	0.1648	0.2293	0.111267	0.153067	0.0951	0.0049	-0.01843	-0.0299	-0.0665	1.1726	0.6675	1.1538
1: 245	-0.06553	-0.0309	-0.0433	-0.162	0.0631	-0.14143	-0.1086	0.0879	-0.11203	-0.02893	0.0057	-0.0174	-0.09563	-0.0825	-0.1019	0.433	0.1137	0.2779
1:857	-0.13423	-0.1137	-0.0696	-0.171	0.0225	-0.18323	-0.1787	0.0393	-0.16383	-0.08483	-0.0824	-0.2089	-0.12313	-0.153	-0.1751	0.1069	-0.0295	0.0423

## Sheet: Figure 3
Figure 3 a
		No Stimulation				ET3 Stimulation				PHA Stimulation
	17010	0	2	0	5	0	1	5	3	96	103	362	369
	17011	0	0	0	0	1	1	0	0	89	96	76	57
	17013	0	0	0	0	0	1	0	0	244	203	342	279
	17019	0	1	0	5	1	2	1	3	117	91	117	83
	17020	3	2	4	4	1	2	1	2	98	102	446	435
	17021	0	1	3	4	4	0	1	0	52	59	168	179
	18007	0	0			0	0			16	56
	18009	1	2			3	2			244	180
	19001	6	0	0	0	0	0	0	0	124	80	124	80
	19006	0	0	1	3	1	1	3	2	136	80	268	216
	19007	0	1	5	4	0	1	3	6	236	264	52	160
	19008	0	5			6	7			428	496
	19011	0	0			0	0			476	420
Figure 3 b
		No Stimulation				ET3 Stimulation				PHA Stimulation
	17010	0	0			0	0			112	97
	17011	0	0			0	0			46	54
	17013	0	0	1	0	0	0	0	0	36	51	27	20
	17019	0	0			0	0			6	7
	17020	0	0			0	0			42	43
	17021	0	0	6	0	0	0	0	0	21	21	35	110
	18007	0	1			0	0			15	21
	18009	0	1			0	0			56	56
	19001	3	6			1	4			72	84
	19006	0	0	6	5	0	0	7	6	88	104	112	64
	19007	2	0	0	6	0	0	0	0	244	212
	19008	0	2			0	0			121	106
	19011	0	0			0	0			82	46
Figure 3 c
	T PLC	NT PLC	hu PBMC	PBMC		T PLC	NT PLC	hu PBMC	PBMC		T PLC	NT PLC	hu PBMC	PBMC		T PLC	NT PLC	hu PBMC	PBMC		T PLC	NT PLC	hu PBMC	PBMC		T PLC	NT PLC	hu PBMC	PBMC		T PLC	NT PLC	hu PBMC	PBMC		T PLC	NT PLC	hu PBMC	PBMC		T PLC	NT PLC	hu PBMC	slf PBMC		T PLC	NT PLC	hu PBMC	slf PBMC
17010	1.51257	1.11221	8.05314	0.854582	17011	1.20045	2.48471	6.72318	0.954215	17013	1.31065	1.23304	5.9771	1.01463	17019	1.10564	1.30706	3.77924	1.07134	17020	1.13735	0.997685	3.03897	1.00424	17021	1.23016	0.963592	8.44209	1.00259	18007	1.2846	1.09279	5.61693	1.11184	18009	1.00759	0.896882	4.43195	1.10498	19001	1.97475	2.10056	4.55456	0.957395	19006	1.24658	1.17681	4.09986	0.921904
	1.67415	1.00404	8.11895	0.980587		0.95648	0.722213	1.66931	1.04578		1.27947	0.946141	4.73791	0.985369		1.08666	1.08593	2.64988	0.928663		1.27893	0.847222	11.1157	0.995756		1.08343	0.803177	7.94244	0.997405		1.20271	1.0076	9.37071	0.888156		0.797338	0.788235	4.56908	0.895023		2.24989	2.17458	5.5537	0.901273		1.30506	1.39227	2.75171	0.985675
	1.22846	0.948833	8.41693	1.1648		0.9348	0.89856	6.628	0.897895		1.46777	1.3221	3.11279	0.936326		1.15052	1.27787	5.27217	0.875258		1.076	1.00733	6.34128	0.980028		1.15055	1.25277	2.75736	0.733007		1.07411	0.862508	2.70113	0.937939		0.90716	0.676063	3.29376	0.919792		2.08258		6.11339	1.18209		1.32969	1.28352	3.80438	1.09242
	1.01565	1.03021	2.89183	0.933573		0.874298	1.0581	7.02042	0.977545		2.3004	1.47231	2.87076	1.06367		0.93338	0.955553	5.55174	0.86567		1.14576	1.23721	6.25788	0.992292		1.33812	0.897609	2.51275	1.26699		0.965257	0.919516	2.17963	1.06206		1.39765	1.02724	2.59006	1.08021
	0.924705	1.03054	7.2684	1.06643		1.11692	1.33289	6.70305	1.12459		1.16717	0.937808	2.6034			0.94207	0.929485	5.61556	1.2591		1.21549	1.27155	6.44008	1.02768			0.768537	2.62017			0.864721	0.613619	2.6492			1.32469	1.09589	3.20859
	0.990519	1.03219				0.945675	1.32983				1.10316	0.972701				1.10058	1.21954				1.20988	1.58234									1.01934	0.903315				1.11394	0.883352
[truncated: 15 more columns]

## Sheet: Figure 4
Figure 4 a
	17010	17011	17013	17019	17020	17021	18007	18009	19001	19006	19007	19008	19010	19011	16062	16063	16079	+ Ctrl Sera	-Ctr Sera
	1785	1172	1950	1835	1888	3221	2945	1128	414	505	1484	947	1084	914	5308	6322	3308	20916	302
	1697	1155	1804	1719	1597	2930	2386	1095	414	465	1240	861	722	633	3193	5320	2555	20735	224
	1591	1037	1760	1700	1505	2771	2208	1075	381	464	1223	733	694	625	2775	5076	2526	20504	214
	1566	955	1653	1657	1421	1622	2154	1061	356	462	1196	721	665	599	1991	4995	2030	20136	202
	1428	892	1627	1619	1394	1525	2154	981	354	451	1193	673	647	584	1969	4947	2008	20065	194
	1284	878	1572	1601	1288	1472	2153	962	336	444	1186	665	625	545	1921	4673	1991	20045	191
	1273	874	1516	1513	1243	1320	2069	930	335	410	1145	649	621	503	1913	4554	1991	20037	188
	1272	861	1406	1481	1227	1303	1900	920	322	408	1128	625	598	492	1702	4514	1954	19909	177
	1220	838	1331	1450	1224	1246	1890	881	317	407	1125	595	595	474	1649	4474	1864	17337	172
	1188	834	1287	1424	1209	1240	1883	875	309	403	1108	571	568	464	1586	4356	1862	17242	169
	1186	781	1276	1411	1183	1223	1871	868	308	390	1097	568	567	447	1446	4319	1856	17019	166
	1169	772	1255	1402	1165	1217	1786	865	287	389	1054	564	558	446	1438	4276	1856	17019	165
	1168	760	1161	1349	1158	1189	1768	853	287	384	1052	549	556	423	1390	4254	1737	16968	165
	1120	734	1103	1342	1148	1108	1754	830	267	382	1018	520	554	416	1388	4091	1683	15392	165
	1120	713	1074	1335	1146	1092	1716	828	266	382	1005	520	548	388	1381	4008	1612	14234	157
	1112	712	1054	1328	1134	1061	1715	825	266	378	1003	485	540	383	1369	3986	1605	12694	153
	1073	708	1029	1327	1114	1053	1715	792	259	370	997	475	529	382	1307	3949	1515	10436	152
	1056	694	1011	1324	1076	991	1692	790	254	368	967	468	504	381	1262	3940	1515	10266	149
	1045	687	988	1315	1036	983	1679	785	248	365	965	460	501	358	1198	3838	1457	9022	145
	1036	685	982	1299	1012	971	1667	763	247	365	946	437	500	358	1169	3731	1418	8653	145
	1030	663	964	1297	988	928	1659	740	241	364	940	433	495	354	1133	3700	1412	7496	141
	1020	644	955	1288	975	927	1597	731	241	361	926	432	484	340	1126	3640	1380	7469	138
	979	639	954	1280	960	919	1593	713	230	352	922	431	474	328	1123	3604	1378	6960	136
	979	629	949	1259	953	913	1562	686	228	351	911	421	462	321	1096	3591	1346	6555	131
	977	627	933	1253	935	902	1517	685	228	349	902	405	450	320	1072	3566	1334	6008	129
	968	619	927	1251	928	895	1507	673	211	346	887	397	438	317	1069	3563	1313	5970	126
	963	617	921	1249	926	883	1485	671	210	342	881	386	432	314	1028	3523	1310	5362	121
	960	599	891	1243	923	880	1473	669	206	341	876	386	428	312	1008	3509	1274	5054	115
	945	591	891	1229	915	875	1465	655	202	330	869	382	428	307	991	3399	1265	4991	115
	927	591	887	1226	904	869	1452	642	201	329	853	381	409	303	990	3164	1250	4862	113
	894	586	857	1207	902	866	1437	636	200	321	849	379	399	301	971	3145	1241	4718	109
	892	586	837	1193	894	863	1432	631	196	318	844	370	369	295	953	3138	1193	4649	108
	892	572	836	1182	879	860	1418	619	194	311	841	367	349	294	939	3109	1175	4608	101
	885	557	823	1179	854	852	1402	591	192	309	838	367	308	294	937	3068	1155	4581	101
	882	553	775	1144	844	837	1400	582	191	304	836	357	307	291	931	3006	1153	4477	97
	880	552	764	1134	834	807	1368	573	188	303	834	322	303	284	930	2973	1153	4322	97
	867	548	748	1107	827	805	1362	567	187	294	775	304	302	281	895	2931	1137	4062	96
	855	541	744	1092	818	782	1360	563	186	285	766	300	302	272	891	2890	1121	3965	94
	852	537	735	1068	814	780	1326	561	179	275	764	295	298	271	859	2798	1091	3745	93
	830	527	717	1025	796	770	1313	522	175	271	744	287	281	266	852	2794	1089	3548	88
	824	527	707	1002	782	754	1251	511	174	271	731	276	278	261	829	2678	1082	3488	86
	806	526	679	996	762	736	1234	492	172	258	722	266	273	255	820	2669	1063	3420	77
	800	515	664	987	723	704	1228	489	168	236	702	261	265	253	813	2645	1059	2747	75
	784	499	642	962	687	699	1182	484	167	228	689	243	247	238	811	2452	1044	2702	73
	778	487	617	941	676	663	1166	447	166	224	672	237	246	233	789	2266	967	2601	72
	740	478	615	900	641	647	1073	437	160	223	666	218	227	231	738	2192	942	2584	67
	739	473	571	890	634	634	1070	420	157	210	654	215	226	219	711	2152	930	2529	54
	722	472	494	874	553	588	1069	392	149	210	650	208	207	202	703	2130	876	2412	50
	717	462	428	854	534	567	1020	387	146	204	626	172	205	190	688	2075	579	1779	25
Figure 4 b
		17010	17011	17013	17019	17020	17021	18007	18009	19001	19006	19007	19008	19010	19011	16062	16063	16079	+ Ctrl Sera	-Ctr Sera
		1783	1460	3662	4047	2365	3709	1479	2002	545	1062	1409	698	792	2182	1810	3572	1371	19964	652
		1565	1071	2541	3360	2234	2937	1295	1798	500	994	944	601	634	1611	1284	2623	1163	19954	625
		1426	949	2413	1874	1560	2578	1138	1789	492	924	923	502	602	786	1283	2195	1091	19953	552
		1389	864	2400	1562	1474	2372	1016	1718	432	901	873	468	521	651	1029	2171	747	19939	406
		1338	795	2232	1360	1364	2066	979	1632	390	883	844	455	517	588	875	2149	693	19881	389
		1206	791	2226	1218	1316	1679	890	1576	388	840	821	418	492	588	762	2067	635	19864	375
		939	752	1483	1191	1236	1518	863	1556	385	691	805	413	429	518	751	2065	633	19734	372
		901	682	1341	1187	1233	1426	851	1554	383	678	801	391	389	499	731	2059	503	19655	369
		842	629	1279	1156	1165	1381	829	1552	376	650	799	390	378	434	718	2027	495	19575	341
		841	616	1267	1150	1130	1233	724	1547	369	650	790	385	377	424	717	1905	459	19104	331
		835	538	1144	1084	1055	1172	704	1507	367	638	731	383	367	423	681	1863	457	19035	317
		804	512	1032	1071	893	1013	667	1419	358	614	717	381	354	336	600	1787	421	19018	316
		803	507	983	1035	892	942	654	1403	356	600	698	378	350	230	556	1784	412	18951	304
		704	472	956	943	889	941	577	1330	351	591	654	375	344	204	552	1780	408	18836	296
		680	469	911	940	868	899	573	1314	350	584	643	365	325	193	509	1769	406	18132	292
		671	464	889	912	840	886	522	1270	333	558	626	353	305	149	502	1753	379	17643	291
		659	459	875	906	790	751	488	1252	333	543	618	352	247	147	500	1674	379	17565	287
		644	453	829	890	744	740	469	1241	322	539	608	350	241	137	500	1646	357	17118	275
		641	444	797	885	734	731	468	1237	317	534	578	332	234	132	495	1615	357	16680	274
		598	430	792	873	731	717	468	1230	313	533	560	328	225	102	473	1612	353	15426	265
		595	410	787	871	720	709	468	1225	307	510	555	321	215	102	440	1567	353	14613	264
		553	400	707	850	701	688	461	1218	305	505	549	314	210	100	439	1534	350	14530	259
		551	387	703	846	667	678	445	1206	289	504	540	305	181	95	415	1524	346	12459	254
		503	380	689	844	625	663	434	1196	287	504	539	293	180	91	413	1512	344	12285	248
		486	373	682	843	566	642	427	1187	280	499	508	291	173	90	413	1485	333	12281	241
		469	361	660	841	557	609	407	1176	277	499	494	285	172	88	405	1478	314	11037	228
		451	346	617	834	544	605	399	1176	274	491	480	281	169	76	351	1457	311	10569	224
		442	342	573	813	525	601	353	1162	264	482	463	278	159	75	346	1444	305	10279	223
		435	339	561	809	496	587	349	1148	258	452	446	275	145	74	342	1323	303	10106	217
		418	322	552	791	491	586	348	1137	254	452	444	273	141	73	339	1317	285	9969	212
		403	290	548	778	483	508	336	1135	254	435	436	255	140	73	291	1279	282	9196	212
		401	290	544	769	483	474	328	1109	246	425	434	254	137	73	279	1191	279	8299	211
		389	259	515	742	481	466	321	1108	237	422	430	244	125	67	278	1157	277	6928	209
		387	257	512	737	476	461	314	1102	235	411	425	237	125	65	277	1136	270	6050	204
		387	251	493	718	461	442	300	996	225	411	417	232	117	65	265	1046	269	5582	200
		382	249	490	631	454	423	295	823	225	399	395	222	114	59	254	1022	268	5251	198
		378	245	474	616	433	423	289	810	203	391	391	219	113	57	253	977	259	4820	188
		370	241	470	609	398	409	264	786	198	383	363	196	111	56	247	898	259	4724	169
		343	214	464	583	378	391	251	786	197	359	362	191	110	52	223	896	258	4647	164
		342	213	462	563	367	372	225	729	193	340	358	182	109	46	199	874	252	4300	143
		341	204	311	544	325	328	170	581	187	337	319	163	104	45	199	864	244	4121	124
		310	193	280	501	321	315	168	525	157	318	318	163	98	42	162	712	232	3944	77
Figure 4c
	17010			17011			17013			17019			17020			17021			18007			18009			19001			19006			19007			19008			19011			Control
AST	107	119	93	117	121	105	187	155	92	81	146	103	93	145	129	91	108	108	122	126		97	138		112	87		131			105			112			140			144	145
ALT	31	40	27	24	26	18	37	34	24	17	28	28	19	37	32	19	26	25	19	21		28	27		23	26		25			24			28			36			42	34
Figure 4d
	17010				17011				17013				17019				17020				17021				18007				18009				19001				19006				19007				19008				19011
2mo	37				31				35
3mo													36				33				35				33				34				34				37				32				40				35
4mo	32				30																								35				39				36				33				33				30
5mo	21				28								34				33				38				38								37
6mo									26																34				25				33
7mo													37				30				22												37
8mo									27																32				25				35
9mo	33				28								33				32				34												36
10mo									15				33				28				37				32				22				46
11mo	39				24																												36
12mo									37				28				29				31				27				33
13mo	28				39				34
14mo																									31
15mo	27				24				30				34				32				41								40
16mo	21				31
									33				29				26				36				36
Figure 4 e
	17010	17011	17013	17019	17020	17021	18007	18009	19001	19006	19007	19008	19011	Control
	9.8	7	9.2	4.25	5.25	5.6	2.8	3.1	4.75	4.1	4.6	4	3.3	4.7
	3.5	3.8	5.7	4	3.7	4.7	4.6	3.4	2.9	7.1	6.9	7.7	6	3.8
	5	3.8	3.4	4.4	4	3.5	4.8	6.6	5	7.2	9.3	6.6	6.8	6.8
	7.2	4.5	5.6	6	7	8.2			8.2

## Sheet: Figure 5
Figure 5 a
	Liver					Spleen					Thymus					Lung
18001	10.9626	9.25588	17.998	15.3061		4.19266	3.76682	8.39137	11.312		0.603563	0.679618	1.12994	0.983525		9.17798	7.00027	14.0093	14.6608
18002	12.9528	17.0568	30.3454	46.2028		1.66184	2.17571	2.83914	3.95936		1.75042	1.83501	4.45655	5.12325		13.0451	14.6027	53.1122	63.0692
18008	10.9207	9.45178	6.69023	6.24122		3.96415	4.1673	1.0377	1.16257		1.70813	1.48776	0.646685	0.721481		4.65376	4.29577	0.73591	2.25131
1002	18.9278	18.5517	7.62559	9.58259		4.28049	4.75761	1.45882	1.98273		2.56629	2.46258	0.629665	0.143087		5.00298	5.41021	1.46785	1.89066
Figure 5 b
	18001	18002	18008	1002
	9.85	5.7947	4.99	1.37
	1.17	5.27778	1.2	0.09
	0.67	2.20484	1.94	0.09

## Sheet: Figure 6
	GitHub: https://github.com/jhd8593/Martin_IHC.git

## Sheet: Figure 7
Figure 7 a
	Liver	Lung	Spleen	Thymus
	730.985	75.4091	413.337	1617.85
	560.987	63.9646	460.92	1792.75
	535.499		398.968	1509.13
	389.987	559.375	459.086	183.679
	358.895	521.144	485.401
	323.89	567.333	704.233	141.783
	1303.35	0		4480.3
	1256.51	0	102.333	4652.97
	1152.07	0	255.561	5303.11
	353.548	0	2408.21	243.396
	248.823	0	2674.13	227.815
	234.952	0	2672.77	207.648
	632.236	136.249	1447.44	516.73
	781.89	108.03	1140.25	379.164
	397.816	132.133	1403.95	522.358
	771.59	1.04197	2295.23	7082.42
	746.059	0.90533	2239.33	7210.15
	790.447	0	2465.56	7382.61
Figure 7 b
	17010			17020			17021			18009			19007			19011
	730.985	560.987	535.499	389.987	358.895	323.89	1303.35	1256.51	1152.07	353.548	248.823	234.952	632.236	781.89	397.816	771.59	746.059	790.447
Figure 7 c
	17010			17020			17021			18009			19007			19011
	413.337	460.92	398.968	459.086	485.401	704.233		102.333	255.561	2408.21	2674.13	2672.77	1447.44	1140.25	1403.95	2295.23	2239.33	2465.56
Figure 7 d
	17010			17020			17021			18009			19007			19011
	75.4091	63.9646		559.375	521.144	567.333	0	0	0	0	0	0	136.249	108.03	132.133	1.04197	0.90533	0
Figure 7 e
	17010			17020			17021			18009			19007			19011
	1617.85	1792.75	1509.13	183.679		141.783	4480.3	4652.97	5303.11	243.396	227.815	207.648	516.73	379.164	522.358	7082.42	7210.15	7382.61

## Sheet: Suppl Figure 1
Suppl Fig 1
17010	1 year	3 years
	42	19.8
	30	19.47
	60	22.3
	0	0
	50	39.9
	22.7	50
17011
	1 year	3 years
	83.09	10.4
	72.3	15.6
	100.1	0.6
	117.1	0
	30.7	0
	195	6.09
17013
	1 year	3 years
	36	0
	90	19.5
	35.1	10.39
	140
	16
	15.5
17019
	1 year	3 years
	68	1.9
	49	66.22
	1.4	68
	0.5
	14.4
17020
	1 year	3 years
	59	11.82
	25	33.63
	0	68
	0
	47
17021
	1 year	3 years
	62.06	167.58
	85.67	69.81
	0
	49.04
	38.52
19001	1 year	3 years
	67.5	112.64
	38.6	20.73
	1.27
19011	1 year	3 years
	105.68	73.18
	99.27	28.98
	18.58
	11.98

## Sheet: Suppl Figure 2
Suppl Fig 2 a
	Liver	Lung	Spleen	Thymus
	0	203.5	115.51	554.92
	839.07	127.58	114.59	469.01
	222.01	1384.11		191.01
	684.94	319.1	128.25	206.15
	78.8	212.54	126.59	44.14
	886.96	183.09	19.14	483.34
	280.82	1484.72		227.44
	657.43	322.12	196.98	162.7
	0	205.46	83.57	956.55
	784.61	108.36	82.38	492.92
	248.96	1599.29		194.97
	752.05	319.69	177.47	179.15
Suppl Fig 2 b
	18001			18002			18008			1002
	0	78.8	0	839.07	886.96	784.61	222.01	280.82	248.96	684.94	657.43	752.05
Suppl Fig 2 c
	18001			18002			18008			1002
	203.5	212.54	205.46	127.58	183.09	108.36	1384.11	1484.72	1599.29	319.1	322.12	319.69
Suppl Fig 2 d
	18001			18002			18008			1002
	554.92	44.14	956.55	469.01	483.34	492.92	191.01	227.44	194.97	206.15	162.7	179.15
Suppl Fig 2 e
	18001			18002			18008 (NA)			1002
	115.51	126.59	83.57	114.59	19.14	82.38				128.25	196.98	177.47

## Sheet: Suppl Figure 6
Suppl Figure 6 a
		Liver	Lung	Thymus	Spleen	Reproductive Tissue	Mesenteric Lymph Node	Thoracic Lymph Node
		1.6664	0.1392	1.0645	0.3645	1.2424	0.5601	3.9212
		1.0702	0.1671	0.8278	0.4244	1.276	0.7473	3.7524
		1.2331	0.1614	0	0	1	0	4
		0.2084	0.6103	0.187013	0.24293	0.589891	0.344148	1.19572
		0.1854	0.6999	0.195341	0.239538	0.601033	0.309422	1.35724
		0.2198	0.7554	0	0	0	0	2
		0.039436	0.164382	4.95413	0.168581	4.61758	0.799917	0.799917
		0.040537	0.177431	5.65978	0.141762	3.35911	0.973279	0.973279
		0	0	5	0	4	0	0
		2.61244	7.8532	4.40032	14.3516	4.34701	4.85641	0.484144
		3.40895	6.53509	3.52128	10.3739	3.68704	4.7429	0.464969
		3	6	3.66728	11	4	5	0
		9.13733	1.56135	0.135619	12.4057	0.0338631		0.338905
			1.45728	0.118491	11.49	0.060643		0.205019
		7.71313	1.38449	0.131723	6	0		0
		0.640126	1.04197		0.551123			1.59204
		0.508314	0.90533		0.708867			1.71118
		0	0		0			1
Suppl Figure 6 b
		17010			17020			17021			18009			19007			19011
		1.6664	1.0702	1.2331	0.2084	0.1854	0.2198	0.039436	0.040537	0	2.61244	3.40895	3	9.13733		7.71313	0.640126	0.508314	0
Suppl Figure 6 c
		17010			17020			17021			18009			19007			19011
		0.1392	0.1671	0.1614	0.6103	0.6999	0.7554	0.164382	0.177431	0	7.8532	6.53509	6	1.56135	1.45728	1.38449	1.04197	0.90533	0
Suppl Figure 6d
		17010			17020			18009			19007			19011			17021 (NA)
		1.0645	0.8278	0	0.187013	0.195341	0	4.95413	5.65978	5	4.40032	3.52128	3.66728	0.135619	0.118491	0.131723
Suppl Figure 6e
		17010			17020			17021			18009			19007			19011
		0.3645	0.4244	0	0.24293	0.239538	0	0.168581	0.141762	0	14.3516	10.3739	11	12.4057	11.49	6	0.551123	0.708867	0
Suppl Figure 6f
		17010			17020			17021			19011			18009 (N/A)			19007 (N/A)
		0.5601	0.7473	0	0.344148	0.309422	0	0.799917	0.973279	0	4.85641	4.7429	5
Suppl Figure 6g
		17010 (M)			17020 (M)			17021 (F)			18009 (F)			19007 (F)			19011 (N/A)
		1.2424	1.276	1	0.589891	0.601033	0	4.61758	3.35911	4	4.34701	3.68704	4	0.0338631	0.060643	0
Suppl Figure 6h
		17010			17020			17021			18009			19007			19011
		3.9212	3.7524	4	1.19572	1.35724	2	0.799917	0.973279	0	0.484144	0.464969	0	0.338905	0.205019	0	1.59204	1.71118	1

[truncated: 1 more sheets: Suppl Figure 7]
